# Supplementary material for: Novel CRYGC Mutation in Conserved Ultraviolet-Protective Tryptophan (p.Trp131Arg) Is Linked to Autosomal Dominant Congenital Cataract
Source: Int J Mol Sci. 2023 Nov 22;24(23):16594. doi: 10.3390/ijms242316594 (PMC10706789; doi:10.3390/ijms242316594)
Supplement: Supplementary file 1 [file ijms-24-16594-s001.zip]

Archive with 1 entries (1 files):
- ijms-2605471-supplementary.pdf
